# Supplementary material for: Dynamic Adaptive Response of Pseudomonas aeruginosa to Clindamycin/Rifampicin-Impregnated Catheters
Source: Antibiotics (Basel). 2021 Jun 22;10(7):752. doi: 10.3390/antibiotics10070752 (PMC8300626; doi:10.3390/antibiotics10070752)
Supplement: Supplementary file 1 [file antibiotics-10-00752-s001.zip]

Archive with 1 entries (1 files):
- antibiotics-1255778-supplementary.pdf
